# Supplementary material for: Enhanced Unidirectional Cell Migration Induced by Asymmetrical Micropatterns with Nanostructures
Source: J Funct Biomater. 2025 Sep 1;16(9):323. doi: 10.3390/jfb16090323 (PMC12470623; doi:10.3390/jfb16090323)
Supplement: Supplementary file 1 [file jfb-16-00323-s001.zip]

Archive with 2 entries (2 files):
- jfb-3752522_Supplementary Materials.pdf
- jfb-3752522_Supplementary Video SV1.mp4
